# Supplementary material for: Semi-Automatic Classification of Birdsong Elements Using a Linear Support Vector Machine
Source: PLoS One. 2014 Mar 21;9(3):e92584. doi: 10.1371/journal.pone.0092584 (PMC3962446; doi:10.1371/journal.pone.0092584)
Supplement: File S2 — Exemplar of segmented timings and labels for two-minutes recording of Bird b09 (TXT format). (TXT) [file pone.0092584.s002.txt]

start time	end time	label
0.078086	0.13409	2
0.22209	0.24809	3
0.28209	0.32209	4
0.34609	0.38809	4
0.43609	0.49809	2
0.56409	0.68809	1
0.80809	0.86809	2
0.93409	1.0041	5
1.0281	1.0941	6
1.1281	1.1901	2
1.2201	1.3381	7
1.4421	1.5001	2
1.5741	1.6141	3
1.6381	1.6801	4
1.7041	1.7481	4
1.7961	1.8601	2
1.9221	2.0541	1
2.1761	2.2541	8
2.3321	2.3821	9
2.4261	2.5541	1
2.6441	2.7081	2
2.7541	2.8241	5
2.8481	2.9101	6
2.9481	3.0101	2
3.0401	3.1601	7
3.2161	3.2841	5
3.3081	3.3721	6
3.4121	3.4761	2
3.5001	3.6201	7
3.7221	3.7841	2
3.8461	3.9801	1
4.0961	4.1761	8
4.2521	4.2981	9
4.3421	4.4721	1
4.5481	4.6121	2
4.6661	4.7361	5
4.7581	4.8241	6
4.8621	4.9241	2
4.9501	5.0701	7
5.1261	5.1961	5
5.2181	5.2841	6
5.3301	5.3921	2
5.4181	5.5341	7
5.6381	5.7021	2
5.7581	5.8941	1
6.0181	6.0981	8
6.1761	6.2281	9
6.2761	6.4081	1
6.4961	6.5641	2
6.6201	6.6581	3
6.6841	6.7261	4
6.7481	6.7941	4
6.8381	6.9041	2
6.9621	7.1001	1
7.1741	7.2401	2
7.2881	7.3561	5
7.3781	7.4441	6
7.4801	7.5441	2
7.5701	7.6901	7
7.8121	7.8961	8
7.9661	8.0261	2
8.0801	8.1241	3
8.1501	8.1977	4
8.2138	8.2621	4
8.3101	8.3761	2
8.4361	8.5721	1
8.7001	8.7841	8
8.8581	8.9061	9
8.9501	9.0821	1
9.1521	9.2181	2
9.2681	9.3361	5
9.3601	9.4241	6
9.4621	9.5301	2
9.5541	9.6761	7
9.7421	9.8101	5
9.8321	9.9001	6
9.9401	10.006	2
10.032	10.152	7
10.27	10.328	2
10.39	10.528	1
10.664	10.748	8
10.824	10.874	9
10.92	11.054	1
11.132	11.2	2
11.266	11.304	3
11.332	11.376	4
11.4	11.444	4
11.49	11.556	2
11.622	11.754	1
11.916	11.994	8
12.068	12.126	2
12.186	12.23	3
12.254	12.3	4
12.324	12.37	4
12.42	12.492	2
12.544	12.68	1
12.756	12.822	2
12.87	12.942	5
12.964	13.03	6
13.07	13.136	2
13.16	13.284	7
13.348	13.418	5
13.44	13.51	6
13.552	13.618	2
13.646	13.768	7
13.89	13.946	2
14.024	14.162	1
14.824	14.876	2
14.958	14.984	3
15.02	15.054	4
15.08	15.118	4
15.166	15.224	2
15.284	15.404	1
15.506	15.564	2
15.62	15.686	5
15.708	15.77	6
15.806	15.864	2
15.892	16.004	7
16.106	16.166	2
16.238	16.272	3
16.302	16.342	4
16.364	16.408	4
16.456	16.518	2
16.574	16.704	1
16.798	16.862	2
16.91	16.978	5
17	17.064	6
17.1	17.16	2
17.186	17.304	7
17.408	17.468	2
17.532	17.572	3
17.594	17.636	4
17.658	17.706	4
17.75	17.814	2
17.872	18	1
18.12	18.2	8
18.266	18.314	9
18.354	18.484	1
18.57	18.634	2
18.682	18.743	5
18.767	18.834	6
18.872	18.932	2
18.958	19.078	7
19.132	19.192	5
19.223	19.288	6
19.326	19.386	2
19.412	19.528	7
19.624	19.684	2
19.746	19.784	3
19.808	19.852	4
19.874	19.916	4
19.964	20.028	2
20.084	20.216	1
20.348	20.424	8
20.492	20.544	9
20.582	20.71	1
20.786	20.854	2
20.898	20.965	5
20.99	21.054	6
21.092	21.154	2
21.18	21.3	7
21.358	21.426	5
21.448	21.512	6
21.556	21.616	2
21.642	21.762	7
21.86	21.924	2
21.984	22.118	1
22.226	22.29	2
22.346	22.39	3
22.412	22.458	4
22.48	22.524	4
22.572	22.638	2
22.694	22.824	1
22.946	23.024	8
23.122	23.16	9
23.2	23.332	1
23.406	23.47	2
23.52	23.59	5
23.612	23.678	6
23.716	23.78	2
23.804	23.926	7
23.984	24.048	5
24.077	24.14	6
24.18	24.246	2
24.27	24.388	7
24.496	24.556	2
24.624	24.662	3
24.688	24.732	4
24.754	24.8	4
24.846	24.91	2
24.968	25.104	1
25.186	25.252	2
25.3	25.37	5
25.392	25.456	6
25.492	25.558	2
25.584	25.704	7
25.766	25.838	5
25.86	25.926	6
26.06	26.18	7
26.296	26.354	2
26.416	26.548	1
26.678	26.76	8
26.834	26.89	9
26.932	27.058	1
27.156	27.22	2
27.278	27.334	3
27.356	27.403	4
27.426	27.47	4
27.51	27.578	2
27.64	27.774	1
27.912	27.992	8
28.064	28.114	9
28.158	28.292	1
28.38	28.446	2
28.51	28.548	3
28.574	28.619	4
28.647	28.686	4
28.732	28.8	2
28.86	28.994	1
29.116	29.18	2
29.232	29.3	5
29.322	29.386	6
29.426	29.492	2
29.518	29.64	7
29.7	29.772	5
29.794	29.86	6
29.904	29.968	2
29.994	30.112	7
30.256	30.342	8
30.442	30.502	2
30.574	30.612	3
30.638	30.684	4
30.708	30.754	4
30.802	30.872	2
30.93	31.068	1
31.194	31.258	2
31.314	31.36	3
31.384	31.43	4
31.452	31.498	4
31.542	31.612	2
31.672	31.808	1
31.898	31.966	2
32.014	32.084	5
32.106	32.172	6
32.212	32.278	2
32.302	32.426	7
32.496	32.568	5
32.592	32.658	6
32.704	32.768	2
32.796	32.918	7
34.38	34.44	2
34.512	34.548	3
34.576	34.618	4
34.64	34.686	4
34.732	34.796	2
34.854	34.982	1
35.092	35.152	2
35.208	35.276	5
35.302	35.36	6
35.402	35.464	2
35.49	35.61	7
35.714	35.776	2
35.846	35.88	3
35.908	35.95	4
35.976	36.018	4
36.068	36.132	2
36.198	36.332	1
36.41	36.47	2
36.522	36.59	5
36.612	36.678	6
36.714	36.778	2
36.804	36.928	7
37.03	37.086	2
37.146	37.276	1
37.398	37.478	8
37.554	37.6	9
37.642	37.77	1
37.84	37.908	2
37.96	38.028	5
38.052	38.116	6
38.152	38.216	2
38.242	38.364	7
38.424	38.492	5
38.514	38.58	6
38.62	38.682	2
38.708	38.828	7
38.888	38.954	5
38.978	39.042	6
39.086	39.15	2
39.176	39.292	7
39.392	39.454	2
39.518	39.656	1
39.77	39.848	8
39.924	39.972	9
40.012	40.142	1
40.218	40.284	2
40.344	40.414	5
40.436	40.502	6
40.538	40.604	2
40.63	40.752	7
40.81	40.88	5
40.906	40.972	6
41.01	41.074	2
41.1	41.222	7
41.318	41.38	2
41.45	41.49	3
41.512	41.556	4
41.583	41.624	4
41.668	41.736	2
41.79	41.928	1
42.048	42.13	8
42.198	42.254	9
42.296	42.43	1
42.504	42.574	2
42.628	42.674	3
42.696	42.742	4
42.765	42.81	4
42.856	42.926	2
42.978	43.114	1
43.202	43.268	2
43.314	43.384	5
43.406	43.474	6
43.512	43.574	2
43.602	43.726	7
43.792	43.862	5
43.882	43.95	6
43.99	44.054	2
44.08	44.2	7
44.268	44.338	5
44.362	44.428	6
44.472	44.536	2
44.562	44.686	7
44.792	44.85	2
44.912	45.046	1
45.178	45.256	8
45.338	45.396	9
45.45	45.578	1
45.666	45.732	2
45.79	45.832	3
45.856	45.902	4
45.924	45.97	4
46.016	46.082	2
46.142	46.278	1
46.428	46.508	8
46.588	46.648	9
46.688	46.818	1
46.898	46.968	2
47.016	47.086	5
47.11	47.174	6
47.216	47.28	2
47.306	47.436	7
47.496	47.54	4
47.562	47.608	4
47.656	47.718	2
47.778	47.912	1
48.036	48.118	8
48.196	48.242	9
48.278	48.408	1
48.504	48.57	2
48.62	48.688	5
48.71	48.776	6
48.812	48.876	2
48.904	49.024	7
49.084	49.152	5
49.176	49.24	6
49.282	49.346	2
49.372	49.492	7
49.594	49.656	2
49.714	49.76	3
49.782	49.826	4
49.847	49.898	4
49.942	50.01	2
50.064	50.2	1
50.296	50.364	2
50.418	50.486	5
50.508	50.576	6
50.614	50.68	2
50.706	50.83	7
50.892	50.962	5
50.986	51.05	6
51.094	51.156	2
51.184	51.302	7
51.408	51.47	2
51.532	51.57	3
51.596	51.642	4
51.662	51.708	4
51.758	51.824	2
51.88	52.016	1
52.146	52.228	8
52.3	52.352	9
52.396	52.532	1
52.614	52.682	2
52.74	52.788	3
52.812	52.858	4
52.88	52.928	4
52.97	53.044	2
53.1	53.238	1
53.318	53.388	2
53.432	53.502	5
53.524	53.592	6
53.63	53.694	2
53.722	53.846	7
53.906	53.974	5
53.998	54.062	6
54.102	54.17	2
54.196	54.316	7
54.486	54.566	8
54.648	54.698	9
54.742	54.876	1
54.972	55.038	2
55.1	55.136	3
55.164	55.21	4
55.232	55.28	4
55.324	55.394	2
55.452	55.59	1
55.722	55.806	8
55.884	55.936	9
55.98	56.114	1
56.206	56.272	2
56.328	56.396	5
56.418	56.484	6
56.524	56.59	2
56.616	56.74	7
56.796	56.868	5
56.888	56.956	6
56.996	57.064	2
57.09	57.216	7
57.336	57.39	2
59.272	59.326	2
59.414	59.44	3
59.472	59.514	4
59.536	59.58	4
59.626	59.688	2
59.754	59.882	1
59.992	60.056	2
60.11	60.176	5
60.202	60.264	6
60.304	60.366	2
60.394	60.514	7
60.614	60.672	2
60.738	60.776	3
60.802	60.844	4
60.866	60.912	4
60.958	61.026	2
61.082	61.212	1
61.336	61.414	8
61.486	61.538	9
61.584	61.712	1
61.81	61.874	2
61.928	61.996	5
62.02	62.084	6
62.122	62.186	2
62.21	62.33	7
62.396	62.464	5
62.488	62.548	6
62.594	62.656	2
62.684	62.802	7
62.902	62.964	2
63.028	63.068	3
63.094	63.138	4
63.162	63.208	4
63.254	63.318	2
63.374	63.51	1
63.632	63.714	8
63.792	63.84	9
63.88	64.012	1
64.08	64.148	2
64.194	64.262	5
64.286	64.352	6
64.388	64.452	2
64.478	64.598	7
64.656	64.724	5
64.746	64.806	6
64.852	64.914	2
64.942	65.066	7
65.134	65.202	5
65.224	65.29	6
65.334	65.396	2
65.426	65.546	7
65.65	65.712	2
65.776	65.814	3
65.84	65.884	4
65.906	65.95	4
66.002	66.068	2
66.12	66.256	1
66.382	66.462	8
66.54	66.588	9
66.63	66.76	1
66.844	66.908	2
66.96	67.03	5
67.054	67.12	6
67.156	67.218	2
67.246	67.368	7
67.426	67.498	5
67.52	67.586	6
67.628	67.69	2
67.72	67.84	7
67.944	68.004	2
68.068	68.11	3
68.138	68.182	4
68.204	68.252	4
68.296	68.36	2
68.42	68.556	1
68.68	68.748	2
68.796	68.866	5
68.89	68.954	6
68.992	69.058	2
69.082	69.204	7
69.272	69.342	5
69.364	69.432	6
69.474	69.536	2
69.564	69.688	7
69.83	69.914	8
69.988	70.052	2
70.116	70.156	3
70.178	70.226	4
70.248	70.294	4
70.34	70.384	2
70.982	71.06	8
71.174	71.25	8
71.352	71.406	9
71.474	71.602	1
71.706	71.768	2
71.838	71.878	3
71.906	71.948	4
71.97	72.016	4
72.06	72.126	2
72.188	72.318	1
72.436	72.496	2
72.56	72.628	5
72.65	72.716	6
72.752	72.814	2
72.842	72.962	7
73.068	73.126	2
73.194	73.232	3
73.256	73.3	4
73.322	73.366	4
73.414	73.48	2
73.542	73.674	1
73.812	73.894	8
73.96	74.014	9
74.052	74.186	1
74.27	74.336	2
74.386	74.456	5
74.478	74.542	6
74.58	74.644	2
74.668	74.79	7
74.854	74.922	5
74.946	75.012	6
75.052	75.116	2
75.142	75.262	7
75.362	75.424	2
75.484	75.526	3
75.552	75.596	4
75.618	75.664	4
75.712	75.778	2
75.838	75.974	1
76.096	76.182	8
76.25	76.298	9
76.336	76.472	1
76.552	76.62	2
76.672	76.742	5
76.764	76.828	6
76.866	76.932	2
76.956	77.082	7
77.15	77.218	5
77.24	77.306	6
77.346	77.41	2
77.434	77.556	7
77.67	77.73	2
78.028	78.094	2
78.148	78.194	3
78.218	78.262	4
78.286	78.33	4
78.376	78.448	2
78.5	78.64	1
78.778	78.862	8
78.938	78.986	9
79.02	79.158	1
79.252	79.318	2
79.364	79.434	5
79.456	79.524	6
79.56	79.626	2
79.65	79.772	7
79.838	79.908	5
79.93	79.99	6
80.036	80.1	2
80.126	80.246	7
80.348	80.41	2
80.472	80.514	3
80.54	80.584	4
80.606	80.652	4
80.698	80.768	2
80.822	80.962	1
81.094	81.178	8
81.258	81.31	9
81.348	81.484	1
81.558	81.63	2
81.688	81.736	3
81.76	81.808	4
81.828	81.874	4
81.922	81.988	2
82.044	82.182	1
82.304	82.37	2
82.43	82.502	5
82.524	82.59	6
82.63	82.698	2
82.722	82.846	7
82.908	82.98	5
83.002	83.068	6
83.114	83.18	2
83.206	83.33	7
83.46	83.514	2
83.582	83.718	1
83.844	83.926	8
83.998	84.046	9
84.092	84.23	1
84.33	84.4	2
84.466	84.506	3
84.53	84.576	4
84.598	84.644	4
84.692	84.766	2
84.822	84.962	1
85.038	85.104	2
85.152	85.224	5
85.246	85.312	6
85.352	85.418	2
85.444	85.57	7
87.306	87.364	2
87.434	87.472	3
87.502	87.54	4
87.564	87.606	4
87.656	87.718	2
87.78	87.908	1
88.028	88.09	2
88.15	88.218	5
88.244	88.304	6
88.348	88.408	2
88.438	88.554	7
88.656	88.714	2
88.786	88.824	3
88.85	88.89	4
88.914	88.958	4
89.01	89.074	2
89.136	89.268	1
89.386	89.466	8
89.538	89.584	9
89.622	89.756	1
89.836	89.9	2
89.95	90.018	5
90.042	90.106	6
90.144	90.208	2
90.232	90.352	7
90.464	90.546	8
90.618	90.668	9
90.708	90.842	1
90.956	91.02	2
91.08	91.132	3
91.152	91.195	4
91.221	91.266	4
91.306	91.374	2
91.43	91.564	1
91.706	91.79	8
91.862	91.924	2
91.98	92.026	3
92.05	92.096	4
92.118	92.162	4
92.21	92.278	2
92.336	92.474	1
92.59	92.674	8
92.74	92.8	9
92.842	92.972	1
93.058	93.126	2
93.17	93.238	5
93.26	93.326	6
93.364	93.43	2
93.454	93.576	7
93.636	93.706	5
93.728	93.792	6
93.832	93.896	2
93.92	94.042	7
94.144	94.21	2
94.266	94.314	3
94.338	94.384	4
94.411	94.454	4
94.5	94.57	2
94.624	94.762	1
94.892	94.978	8
95.048	95.1	9
95.136	95.272	1
95.344	95.414	2
95.458	95.528	5
95.552	95.618	6
95.66	95.724	2
95.748	95.87	7
95.934	96.002	5
96.024	96.086	6
96.136	96.198	2
96.224	96.344	7
96.466	96.522	2
96.588	96.724	1
96.862	96.944	8
97.02	97.064	9
97.11	97.244	1
97.338	97.402	2
97.462	97.51	3
97.532	97.578	4
97.6	97.646	4
97.692	97.758	2
97.818	97.956	1
98.036	98.104	2
98.154	98.222	5
98.244	98.31	6
98.35	98.416	2
98.44	98.562	7
98.624	98.694	5
98.716	98.782	6
98.828	98.896	2
98.92	99.046	7
100.67	100.71	2
100.9	100.96	8
101.05	101.1	2
101.19	101.21	3
101.25	101.28	4
101.32	101.35	4
101.4	101.46	2
101.53	101.65	1
101.76	101.82	2
101.87	101.94	5
101.96	102.02	6
102.06	102.12	2
102.15	102.26	7
102.38	102.44	2
102.5	102.54	3
102.57	102.61	4
102.63	102.68	4
102.72	102.79	2
102.85	102.97	1
103.07	103.13	2
103.18	103.24	5
103.27	103.33	6
103.37	103.43	2
103.46	103.57	7
103.72	103.79	8
103.87	103.91	9
103.95	104.08	1
104.18	104.24	2
104.3	104.34	3
104.37	104.41	4
104.43	104.48	4
104.52	104.59	2
104.64	104.77	1
104.91	104.99	8
105.06	105.11	9
105.15	105.28	1
105.36	105.42	2
105.48	105.55	5
105.57	105.64	6
105.67	105.74	2
105.76	105.88	7
105.94	106.01	5
106.03	106.09	6
106.13	106.19	2
106.22	106.34	7
106.44	106.51	2
106.57	106.61	3
106.64	106.68	4
106.7	106.75	4
106.8	106.86	2
106.92	107.05	1
107.18	107.26	8
107.33	107.38	9
107.42	107.55	1
107.64	107.71	2
107.76	107.82	5
107.85	107.91	6
107.95	108.02	2
108.04	108.16	7
108.22	108.29	5
108.31	108.38	6
108.42	108.48	2
108.51	108.63	7
108.73	108.79	2
108.86	108.9	3
108.92	108.97	4
108.99	109.03	4
109.09	109.15	2
109.21	109.35	1
109.48	109.56	8
109.64	109.69	9
109.72	109.86	1
109.95	110.02	2
110.07	110.14	5
110.16	110.22	6
110.26	110.32	2
110.35	110.47	7
110.54	110.61	5
110.63	110.7	6
110.75	110.81	2
110.84	110.96	7
111.07	111.13	2
111.2	111.24	3
111.26	111.31	4
111.33	111.38	4
111.42	111.49	2
111.55	111.68	1
111.84	111.92	8
111.99	112.04	9
112.09	112.22	1
112.31	112.37	2
112.43	112.5	5
112.52	112.59	6
112.62	112.69	2
112.72	112.84	7
112.9	112.97	5
112.99	113.06	6
113.1	113.17	2
113.2	113.32	7
113.45	113.5	2
113.58	113.61	3
113.64	113.68	4
113.71	113.75	4
113.8	113.87	2
113.93	114.06	1
114.21	114.3	8
114.37	114.42	9
114.47	114.6	1
114.7	114.77	2
114.81	114.88	5
114.91	114.97	6
115.01	115.08	2
115.1	115.23	7
115.29	115.36	5
115.38	115.45	6
115.49	115.55	2
115.59	115.71	7
116.31	116.36	2
116.45	116.48	3
116.51	116.55	4
116.58	116.62	4
116.66	116.72	2
116.79	116.92	1
117.03	117.09	2
117.15	117.22	5
117.24	117.3	6
117.35	117.41	2
117.44	117.56	7
117.66	117.72	2
117.79	117.82	3
117.86	117.9	4
117.92	117.97	4
118.02	118.09	2
118.15	118.28	1
118.41	118.49	8
118.56	118.61	9
118.65	118.78	1
118.88	118.95	2
119	119.07	5
119.09	119.16	6
119.19	119.26	2
119.28	119.41	7
119.54	119.62	8
119.71	119.74	9
119.79	119.92	1
119.99	120.05	2
120.12	120.16	3
120.18	120.22	4
120.25	120.29	4
120.34	120.4	2
120.46	120.59	1
120.7	120.76	2
120.81	120.88	5
120.91	120.97	6
121.01	121.07	2
121.1	121.22	7
121.28	121.35	5
121.37	121.44	6
121.48	121.54	2
121.57	121.69	7
121.79	121.85	2
121.92	121.96	3
121.98	122.03	4
122.05	122.1	4
122.14	122.21	2
122.27	122.4	1
