# Supplementary material for: Semi-Automatic Classification of Birdsong Elements Using a Linear Support Vector Machine
Source: PLoS One. 2014 Mar 21;9(3):e92584. doi: 10.1371/journal.pone.0092584 (PMC3962446; doi:10.1371/journal.pone.0092584)
Supplement: File S4 — Sample script for testing classification (MATLAB script program). (M) [file pone.0092584.s004.m]

% MATLAB sample script
%
% This script requires preinstall of LIBLINEAR library
%
% R.O. Tachibana
% Mar. 2, 2014

% load data
load dataset.mat

% use 3rd bird
dat = dataset{3};
f = dat(:,2:end);  % feature matrix
lab = dat(:,1);    % label data
ns = size(f,1);    % number of syllables

% scaled feature matrix
scf = (f-repmat(scM,ns,1))./repmat(scS,ns,1);

% data split
scf1 = scf(1:round(ns/2),:);
lab1 = lab(1:round(ns/2));
scf2 = scf(round(ns/2)+1:end,:);
lab2 = lab(round(ns/2)+1:end,:);

% training & test of linear SVM
model = train(lab1,sparse(scf1),'-s 1 -c 1');
pred = predict(lab2,sparse(scf2),model);
plot([lab2 pred],'.-');
